# Supplementary material for: Implementation of guidelines on Family Involvement for persons with Psychotic disorders: a pragmatic cluster randomized trial. Effect on relatives’ outcomes and family interventions received
Source: Front Psychiatry. 2024 May 24;15:1381007. doi: 10.3389/fpsyt.2024.1381007 (PMC11157113; doi:10.3389/fpsyt.2024.1381007)
Supplement: Supplementary File 1 — Report on Consolidated Standards of Reporting Trials (CONSORT) statement 2010: extension to cluster randomized trials. [file DataSheet_1.zip]

Archive with 4 entries (4 files):
- Supplementary file 2. Timeline.pdf
- Supplementary file 3. Regression coefficient.pdf
- Supplementary file 4. Descriptive statistics all outcomes.pdf
- Supplementary file 1. Report on Consolidated Standards of Reporting Trials (CONSORT) statement 2010 extension to cluster randomised trials.pdf
